# Supplementary material for: HopA1 Effector from Pseudomonas syringae pv syringae Strain 61 Affects NMD Processes and Elicits Effector-Triggered Immunity
Source: Int J Mol Sci. 2021 Jul 12;22(14):7440. doi: 10.3390/ijms22147440 (PMC8306789; doi:10.3390/ijms22147440)
Supplement: Supplementary file 1 [file ijms-22-07440-s001.zip]

Archive with 3 entries (3 files):
- Supplementary Information.pdf
- Table S3-Mass spectrometry data from Arabidopsis.xlsx
- Table S4- Mass spectrometry analysis from Nicotiana.xlsx
