# Supplementary material for: HopA1 Effector from Pseudomonas syringae pv syringae Strain 61 Affects NMD Processes and Elicits Effector-Triggered Immunity
Source: Int J Mol Sci. 2021 Jul 12;22(14):7440. doi: 10.3390/ijms22147440 (PMC8306789; doi:10.3390/ijms22147440)
Supplement: Supplementary file 1 [file ijms-22-07440-s001.zip › Table S3-Mass spectrometry data from Arabidopsis.xlsx]

## Sheet: Sheet1
	Unique HopA1 interactor by mass spectrometry analysis after immunoprecipitation of DEX-inducible eds1-2::Myc-HopA1 transgenic
				Replicate 1		Replicate 2		Replicate 3
	ID number	Identified Proteins	Gene name	IgG(Control)	Myc-IgG	IgG(Control)	Myc-IgG	IgG(Control)	Myc-IgG
		HopA1pss		0	11	0	5	0	8
	1	AICARFT/IMPCHase bienzyme family protein	At2g35040	0	26	0	0	0	0
	2	THO complex subunit 4B (ALY2)	At5g01660	0	13	0	3	0	1
	3	Short-chain dehydrogenase/reductase SDRA	At4g06950	0	9	0	4	0	1
	4	DEAD-box ATP-dependent RNA helicase 3, chloroplastic	At5g26440	0	28	0	3	0	0
	5	NAD(P)-linked oxidoreductase superfamily protein;	At1g59960	0	14	0	0	0	0
	6	Ubiquitin-60S ribosomal protein L40-2;Ubiquitin;60S ribosomal protein L40-2;Ubiquitin-60S ribosomal protein L40-1;Ubiquitin;60S ribosomal protein L40-1;Ubiquitin-NEDD8-like protein RUB2;Ubiquitin;NEDD8-like protein RUB2;Ubiquitin-NEDD8-like protein RUB1;Ubiquitin;NEDD8-like protein RUB1;Ubiquitin-40S ribosomal protein S27a-1;Ubiquitin;40S ribosomal protein S27a-1;Ubiquitin-40S ribosomal protein S…	At5g20620	0	2	0	0	0	0
	7	Protein decapping 5 (DCP5)	At1g26110	0	10	0	2	0	0
	9	40S ribosomal protein S15-1;40S ribosomal protein S15-3	At5g09500	0	3	0	2	0	1
	10	THO complex subunit 4C (ALY3)	At1g66260	0	11	0	0	0	0
	11	Probable voltage-gated potassium channel subunit beta	At1g04030	0	14	0	2	0	2
	12	40S ribosomal protein S19-1	At3g01250	0	5	0	0	0	0
	13	glycine-rich protein	At1g27090	0	14	0	0	0	0
	14	Germin-like protein subfamily 3 member 1	At1g72610	0	2	0	0	0	0
	15	Preprotein translocase subunit SECE1	At4g17210	0	7	0	0	0	0
	16	Bifunctional dTDP-4-dehydrorhamnose 3,5-epimerase/dTDP-4-dehydrorhamnose reductase	At1g63000	0	10	0	2	0	0
	17	Mediator of RNA polymerase II transcription subunit 36a	At4g29570	0	10	0	0	0	0
	18	40S ribosomal protein S7-3	At5g15700	0	5	0	2	0	1
	19	DEAD-box ATP-dependent RNA helicase 52	At3g53110	0	13	0	5	0	0
	20	HON5	At1g48620	0	12	0	0	0	0
	21	40S ribosomal protein S6-2	At5g10020	0	6	0	3	0	0
	22	40S ribosomal protein S4;40S ribosomal protein S4-1;40S ribosomal protein S4-2	At2g17360	0	10	0	0	0	0
	23	Polyadenylate-binding protein 2	At5g65050	0	3	0	0	0	0
	24	Polyadenylate-binding protein 1	At5g49910	0	2	0	0	0	0
	25	HISTONE H1(HON4)	At3g18035	0	8	0	0	0	0
	26	Glycine-rich RNA-binding protein 8	At4g39260	0	2	0	1	0	0
	27	Methionine aminopeptidase 1D, chloroplastic/mitochondrial	At4g42210	0	6	0	0	0	0
	28	Peroxisomal 2,4-dienoyl-CoA reductase	At3g12790	0	7	0	0	0	0
	29	30S ribosomal protein S4, chloroplastic	AtCg00380	0	7	0	0	0	0
	30	30S ribosomal protein S2, chloroplastic	AtCg00160	0	4	0	0	0	0
	31	Polyadenylate-binding protein 2	At4g39000	0	15	0	0	0	0
	32	Glucose-6-phosphate 1-dehydrogenase;Glucose-6-phosphate 1-dehydrogenase 1, chloroplastic	At5g35790	0	12	0	0	0	0
	33	NAD(P)-linked oxidoreductase superfamily protein	At2g27680	0	5	0	0	0	0
	34	60S ribosomal protein L11-2;60S ribosomal protein L11-1	At2g42740	0	2	0	0	0	0
	35	40S ribosomal protein S8-1	At5g20270	0	5	0	0	0	0
	36	DEAD-box ATP-dependent RNA helicase 11	At3g53050	0	11	0	0	0	0
	37	Anamorsin homolog	At5g18170	0	3	0	0	0	0
	38	NAD(P)-linked oxidoreductase superfamily protein	At1g59950	0	2	0	0	0	0
	39	THO complex subunit 4D	At5g37720	0	7	0	0	0	0
	40	Vesicle-associated protein 4-1	At5g54110	0	8	0	0	0	0
	41	Polyadenylate-binding protein 4	At2g19000	0	12	0	2	0	0
	42	Alba DNA/RNA binding protein	At1g76010	0	3	0	0	0	0
	43	3-oxoacyl-[acyl-carrier-protein] reductase, chloroplastic	At1g25630	0	5	0	1	0	1
	44	Pre-mRNA cleavage factor Im 25 kDa subunit 2	At4g29490	0	6	0	0	0	0
	45	Alba DNA/RNA-binding protein	At1g20220	0	2	0	0	0	0
	46	ARP protein (REF)	At1g49670	0	15	0	0	0	0
	47	Glycine-rich RNA-binding protein RZ1C	At5g04280	0	4	0	0	0	0
	48	40S ribosomal protein S19-3	At5g61170	0	3	0	2	0	0
	49	60S ribosomal protein L28-1;60S ribosomal protein L28-2	At2g15070	0	2	0	0	0	0
	50	HLP1 is a member of the conserved hnRNP A/B family and contains RNA Recognition Motifs (RRM).	At5g40490	0	6	0	0	0	0
	51	60S ribosomal protein L10-3;60S ribosomal protein L10-1;60S ribosomal protein L10-2	At1g66580	0	3	0	0	0	0
	52	Nuclear transport factor 2 (NTF2) family protein with RNA binding (RRM-RBD-RNP motifs) domain-containing protein;(	At3g25150	0	8	0	0	0	0
	53	Glycine-rich RNA-binding protein 6, mitochondrial	At1g19550	0	1	0	0	0	0
	54	Multiple organellar RNA editing factor 8, chloroplastic/mitochondrial	At3g15640	0	2	0	0	0	0
	55	DEAD-box ATP-dependent RNA helicase 8	At4g00660	0	3	0	0	0	0
	56	60S ribosomal protein L7-2	At2g01250	0	4	0	1	0	0
	57	Carbon catabolite repressor protein 4 homolog 6	At5g11350	0	10	0	0	0	0
	58	30S ribosomal protein S11, chloroplastic	AtCg00750	0	2	0	0	0	0
	59	40S ribosomal protein S13-2;40S ribosomal protein S13-1	At3g55140	0	3	0	0	0	0
	60	60S ribosomal protein L6-1	At1g18540	0	4	0	2	0	0
	61	Ribonuclease Z, chloroplastic	At2g03680	0	2	0	0	0	0
	62	Nuclear transport factor 2 (NTF2) family protein with RNA binding (RRM-RBD-RNP motifs) domain-containing protein	At5g60980	0	7	0	0	0	0
	63	Trifunctional UDP-glucose 4,6-dehydratase/UDP-4-keto-6-deoxy-D-glucose 3,5-epimerase/UDP-4-keto-L-rhamnose-reductase RHM3;UDP-glucose 4,6-dehydratase;UDP-4-keto-6-deoxy-D-glucose 3,5-epimerase/UDP-4-keto-L-rhamnose 4-keto-reductase	At3g15420	0	5	0	7	0	3
	64	40S ribosomal protein S6-1	At4g36300	0	2	0	0	0	0
	65	Zinc finger CCCH domain-containing protein 17	At2g01230	0	7	0	0	0	0
	66	Glutathione S-transferase family protein;(source:Araport11)	At5g45020	0	6	0	0	0	0
	67	NAD(P)-linked oxidoreductase superfamily protein;(source:Ar	At2g21250	0	5	0	0	0	0
	68	50S ribosomal protein L3-1, chloroplastic	At2g43030	0	4	0	0	0	0
	69	Hyaluronan / mRNA binding family;(source:Arapor	At5g47210	0	5	0	0	0	0
	70	DEAD-box ATP-dependent RNA helicase 30	At5g62690	0	10	0	0	0	0
	71	La protein 1	At4g37540	0	5	0	1	0	0
	72	GroES-like zinc-binding alcohol dehydrogenase family protein;	At3g56460	0	6	0	0	0	0
	73	THO complex subunit 4A	At5g59950	0	2	0	0	0	0
	74	Protein EXORDIUM-like 2	At5g63860	0	1	0	0	0	0
	75	Polyadenylate-binding protein 8	At1g43950	0	7	0	0	0	0
	76	UPF0496 protein At3g28270	At3g28270	0	6	0	0	0	0
	77	UBP1-associated protein 2C	At3g15650	0	3	0	0	0	0
	78	60S ribosomal protein L13a-3;60S ribosomal protein L13a-1;60S ribosomal protein L13a-2;60S ribosomal protein L13a-4	At3g07110	0	2	0	0	0	0
	79	Pectate lyase;Probable pectate lyase 8	At3g07010	0	4	0	0	0	0
	80	F18E5.200	At4g21580	0	3	0	0	0	0
	81	50S ribosomal protein L6, chloroplastic	At1g05190	0	3	0	0	0	0
	82	ribosome maturation factor;	At4g10970	0	2	0	0	0	0
	83	Pyridoxal reductase, chloroplastic	At5g52540	0	3	0	0	0	0
	84	G3BP-LIKE, GTPASE?ACTIVATING PROTEIN SH3-DOMAIN?BINDING PROTEIN LIKE	At5g48650	0	5	0	0	0	0
	85	Photosystem II CP43 reaction center protein	AtCg00280	0	3	0	0	0	0
	86	60S ribosomal protein L4-1	At3g09630	0	1	0	0	0	0
	87	30S ribosomal protein S7, chloroplastic	AtCg00900	0	2	0	0	0	0
	88	Zinc finger CCCH domain-containing protein 63	At5g50850	0	5	0	0	0	0
	89	DEAD-box ATP-dependent RNA helicase 14	At3g00660	0	5	0	0	0	0
	90	Pectin acetylesterase 12;Pectin acetylesterase 10	At3g05910	0	4	0	0	0	0
	91	SFM domain-containing protein	At1g03140	0	4	0	0	0	0
	92	40S ribosomal protein S2-3;40S ribosomal protein S2-4	At2g41840	0	2	0	0	0	0
	93	40S ribosomal protein S15-4	At5g09510	0	1	0	3	0	2
	94	RRM domain-containing protein	At1g13190	0	2	0	0	0	0
	95	ATP synthase subunit O, mitochondrial	At5g12870	0	3	0	0	0	0
	96	tRNA/rRNA methyltransferase (SpoU) family protein	At2g19870	0	5	0	0	0	0
	97	50S ribosomal protein L21, chloroplastic	At1g36490	0	2	0	0	0	0
	98	30-kDa cleavage and polyadenylation specificity factor 30	At1g30460	0	4	0	0	0	0
	99	AT-hook motif nuclear-localized protein 4	At5g50410	0	3	0	0	0	0
	100	Nuclear transport factor 2 (NTF2) family protein with RNA binding (RRM-RBD-RNP motifs) domain-containing protein;	At5g43960	0	3	0	0	0	0
	101	Probable E3 ubiquitin-protein ligase LOG2	At3g09770	0	2	0	0	0	0
	102	2-oxoglutarate (2OG) and Fe(II)-dependent oxygenase superfamily protein;	At2g17970	0	2	0	0	0	0
	103	Phorbol-ester/DAG-type domain-containing protein	At4g01700	0	2	0	0	0	0
	104	60S ribosomal protein L8-3	At4g41290	0	1	0	0	0	0
	105	Serrate RNA effector molecule	At2g23030	0	3	0	0	0	0
	106	Importin subunit alpha-4	At1g09150	0	4	0	0	0	0
	107	Phosphoglycolate phosphatase 1A, chloroplastic;Phosphoglycolate phosphatase 1B, chloroplastic	At5g33710	0	2	0	0	0	0
	108	Uncharacterized protein At2g24330	AT4g31090	0	2	0	0	0	0
	109	60S ribosomal protein L10a-2;60S ribosomal protein L10a-1;60S ribosomal protein L10a-3	At2g23540	0	2	0	0	0	0
	110	ECT2, EVOLUTIONARILY CONSERVED C-TERMINAL REGION 2	At3g13460	0	2	0	0	0	0
	111	Malate dehydrogenase 2	At3g15020	0	2	0	0	0	0
	112	nucleoporin-like protein;(source:Araport11)	At5g20200	0	6	0	0	0	0
	113	50S ribosomal protein L15, chloroplastic	At3g28030	0	2	0	0	0	0
	114	MAIL1, MAIN-LIKE 1	At2g25010	0	2	0	0	0	0
	115	Pentatricopeptide repeat-containing protein At4g35850, mitochondrial	At4g40980	0	2	0	0	0	0
	116	Eukaryotic translation initiation factor 3 subunit F	At2g37000	0	2	0	0	0	0
	117	Microtubule-associated protein TORTIFOLIA1	At4g27060	0	5	0	0	0	0
	118	Exocyst complex component EXO70B1	At5g58430	0	4	0	0	0	0
	119	Glyoxylate/succinic semialdehyde reductase 2, chloroplastic	At1g18560	0	2	0	0	0	0
	120	Belongs to a member of the RNA-binding glycine-rich (RBG) gene superfamily.	At3g13224	0	2	0	0	0	0
	121	NAD(P)-linked oxidoreductase superfamily protein;(sour	At1g04420	0	3	0	0	0	0
	122	Hexosyltransferase;Polygalacturonate 4-alpha-galacturonosyltransferase	AT3G61130	0	4	0	0	0	0
	123	Apoptosis inhibitory protein 5 (API5);	At2g34040	0	4	0	0	0	0
	124	CRS2-associated factor 1, chloroplastic	At2g15350	0	3	0	0	0	0
	125	40S ribosomal protein S3a-2	At4g34670	0	2	0	0	0	0
	126	Glutathione S-transferase family protein	At4g19880	0	2	0	0	0	0
	127	H/ACA ribonucleoprotein complex subunit 4	At3g57150	0	2	0	0	0	0
	128	Pentatricopeptide repeat-containing protein At1g26460, mitochondrial	At1g26460	0	2	0	0	0	0
	129	Eukaryotic translation initiation factor 3 subunit I	At2g46280	0	2	0	0	0	0
	130	Cytochrome f	AtCg00540	0	2	0	0	0	0
	131	Membrane-associated protein VIPP1, chloroplastic	At1g65260	0	2	0	0	0	0
	132	60S ribosomal protein L7-3;60S ribosomal protein L7-4	At2g44120	0	1	0	0	0	0
	133	DMR6-LIKE OXYGENASE 1	At1g13730	0	1	0	0	0	0
	134	Methionine aminopeptidase	At1g13730	0	2	0	0	0	0
	135	Zinc finger CCCH domain-containing protein 41	At3g27700	0	3	0	0	0	0
	136	Uncharacterized protein F15A17	AT5g03040	0	2	0	0	0	0
	137	Uncharacterized protein	At1g43030	0	2	0	0	0	0
	138	Nucleolin 1	At1g43030	0	2	0	0	0	0
	139	Synaptotagmin-5	At1g04920	0	3	0	0	0	0
	140	Beta-1, 3-glucanase-like protein	At3g55430	0	2	0	0	0	0
	141	Peroxisomal fatty acid beta-oxidation multifunctional protein AIM1;Enoyl-CoA hydratase/3-2-trans-enoyl-CoA isomerase/3-hydroxybutyryl-CoA epimerase;3-hydroxyacyl-CoA dehydrogenase	At4g29010	0	3	0	0	0	0
	142	Probable acyl-CoA dehydrogenase IBR3	At3g06690	0	5	0	0	0	0
	143	Putative zinc-finger protein	At3g62240	0	3	0	0	0	0
	144	Alpha-amylase 3, chloroplastic	At1g63970	0	3	0	0	0	0
	145	Pentatricopeptide repeat-containing protein	At3g46610	0	2	0	0	0	0
	146	RNA-binding (RRM/RBD/RNP motifs) family protein	At2g44710	0	3	0	0	0	0
	147	C-terminal binding protein AN	At1g00580	0	2	0	0	0	0
	148	Pre-rRNA-processing TSR1-like protein	At1g42440	0	3	0	0	0	0
	149	AAA-type ATPase family protein	At5g16930	0	2	0	0	0	0
	150	Pentatricopeptide repeat-containing protein At1g71460, chloroplastic	At1g65670	0	2	0	0	0	0
	151	Beta-glucosidase-like SFR2, chloroplastic	At3g06300	0	2	0	0	0	0
	152	Importin subunit alpha-2	At4g18920	0	2	0	0	0	0
	153	Eukaryotic translation initiation factor 3 subunit D	At5g44320	0	1	0	0	0	0
	154	65-kDa microtubule-associated protein 1	At5g54360	0	2	0	0	0	0
	155	Uncharacterized membrane protein	At1g75140	0	2	0	0	0	0
	156	Putative endonuclease or glycosyl hydrolase MYH9.5	At5g09840	0	2	0	0	0	0
	157	DNA repair ATPase-like protein	At2g24420	0	3	0	0	0	0
	158	Cytochrome P450 89A9	At3g03470	0	2	0	0	0	0
	159	Eukaryotic translation initiation factor 3 subunit C;Formin-like protein 20	At3g50790	0	2	0	0	0	0
	160	Glutathione S-transferase F10 OS=Arabidopsis thaliana GN=GSTF10 PE=1 SV=3	At2g30870	0	0	0	3	0	2
	161	40S ribosomal protein S19-3 OS=Arabidopsis thaliana GN=RPS19C PE=2 SV=1	At5g61170	0	0	0	2	0	0
	162	40S ribosomal protein S19-2 OS=Arabidopsis thaliana GN=RPS19B PE=2 SV=1	At5g15520	0	0	0	2	0	0
	163	ATP synthase gamma chain 1, chloroplastic OS=Arabidopsis thaliana GN=ATPC1 PE=1 SV=1	At4g04640	0	0	0	2	0	0
	164	Catalase-3 OS=Arabidopsis thaliana GN=CAT3 PE=1 SV=3	At1g20620	0	0	0	2	0	2
	165	Catalase-2 OS=Arabidopsis thaliana GN=CAT2 PE=1 SV=3	At4g35090	0	0	0	1	0	2
	166	40S ribosomal protein S18 OS=Arabidopsis thaliana GN=RPS18A PE=1 SV=1	At1g22780	0	0	0	2	0	0
	167	40S ribosomal protein S7-3 OS=Arabidopsis thaliana GN=RPS7C PE=1 SV=2	At5g16130	0	0	0	2	0	0
	168	30S ribosomal protein S2, chloroplastic OS=Arabidopsis thaliana GN=rps2 PE=3 SV=1	AtCg00160	0	0	0	2	0	0
	169	Chaperone protein dnaJ 2 OS=Arabidopsis thaliana GN=ATJ2 PE=1 SV=2	At5g22060	0	0	0	2	0	0
	170	Chaperone protein dnaJ 3 OS=Arabidopsis thaliana GN=ATJ3 PE=1 SV=2	At3g44110	0	0	0	1	0	0
	171	Phosphoglycerate kinase 3, cytosolic OS=Arabidopsis thaliana GN=PGK3 PE=1 SV=1	At1g79550	0	0	0	1	0	0
	172	Polyadenylate-binding protein 5 OS=Arabidopsis thaliana GN=PAB5 PE=1 SV=3	At1g71770	0	0	0	1	0	0
	173	Polyadenylate-binding protein 3 OS=Arabidopsis thaliana GN=PAB3 PE=2 SV=1	At1g22760	0	0	0	1	0	0
	174	Protein plastid transcriptionally active 16, chloroplastic OS=Arabidopsis thaliana GN=PTAC16 PE=1 SV=1	At3g46780	0	0	0	2	0	0
	175	40S ribosomal protein S15-4 OS=Arabidopsis thaliana GN=RPS15D PE=2 SV=1	At5g09510	0	0	0	3	0	0
	176	40S ribosomal protein S15-1 OS=Arabidopsis thaliana GN=RPS15A PE=2 SV=1	At1g04270	0	0	0	3	0	0
	177	40S ribosomal protein S15-3 OS=Arabidopsis thaliana GN=RPS15C PE=2 SV=1	At5g09500	0	0	0	2	0	0
	178	60S ribosomal protein L6-3 OS=Arabidopsis thaliana GN=RPL6C PE=2 SV=1	At1g74050	0	0	0	3	0	0
	179	Glycine-rich RNA-binding protein 7 OS=Arabidopsis thaliana GN=RBG7 PE=1 SV=1	At2g21660	0	0	0	2	0	2
	180	Pectin acetylesterase 12 OS=Arabidopsis thaliana GN=PAE12 PE=2 SV=1	At3g05910	0	0	0	1	0	0
	181	ATP synthase subunit beta-3, mitochondrial OS=Arabidopsis thaliana GN=At5g08680 PE=1 SV=1	At5g08680	0	0	0	2	0	0
	182	ATP synthase subunit beta-2, mitochondrial OS=Arabidopsis thaliana GN=At5g08690 PE=1 SV=1	At5g08690	0	0	0	2	0	0
	183	ATP synthase subunit beta-1, mitochondrial OS=Arabidopsis thaliana GN=At5g08670 PE=1 SV=1	At5g08670	0	0	0	2	0	0
	184	Chloroplast stem-loop binding protein of 41 kDa b, chloroplastic OS=Arabidopsis thaliana GN=CSP41B PE=1 SV=1	At1g09340	0	0	0	1	0	0
	185	Actin-12 OS=Arabidopsis thaliana GN=ACT12 PE=1 SV=1	At3g46520	0	0	0	1	0	1
	186	Malate dehydrogenase [NADP], chloroplastic OS=Arabidopsis thaliana GN=At5g58330 PE=2 SV=1	At5g58330	0	0	0	1	0	0
	187	DEAD-box ATP-dependent RNA helicase 52 OS=Arabidopsis thaliana GN=RH52 PE=1 SV=1	At3g58570	0	0	0	5	0	0
	188	40S ribosomal protein S19-1 OS=Arabidopsis thaliana GN=RPS19A PE=2 SV=1	At3g02080	0	0	0	2	0	0
	189	40S ribosomal protein S7-2 OS=Arabidopsis thaliana GN=RPS7B PE=2 SV=1	At3g02560	0	0	0	1	0	0
	190	40S ribosomal protein S6-1 OS=Arabidopsis thaliana GN=RPS6A PE=1 SV=2	At4g31700	0	0	0	1	0	1
	191	40S ribosomal protein S6-2 OS=Arabidopsis thaliana GN=RPS6B PE=1 SV=3	At5g10360	0	0	0	1	0	0
	192	Tubulin alpha-4 chain OS=Arabidopsis thaliana GN=TUBA4 PE=2 SV=2	At1g04820	0	0	0	1	0	1
	193	Tubulin alpha-6 chain OS=Arabidopsis thaliana GN=TUBA6 PE=1 SV=1	At4g14960	0	0	0	1	0	1
	194	Tubulin alpha-5 chain OS=Arabidopsis thaliana GN=TUBA5 PE=1 SV=2	At5g19780	0	0	0	1	0	1
	195	Tubulin alpha-2 chain OS=Arabidopsis thaliana GN=TUBA2 PE=2 SV=2	At1g50010	0	0	0	1	0	1
	196	30S ribosomal protein S4, chloroplastic OS=Arabidopsis thaliana GN=rps4 PE=3 SV=1	AtCg00380	0	0	0	1	0	1
	197	40S ribosomal protein S9-1 OS=Arabidopsis thaliana GN=RPS9B PE=1 SV=1	At5g15200	0	0	0	1	0	1
	198	40S ribosomal protein S9-2 OS=Arabidopsis thaliana GN=RPS9C PE=1 SV=1	At5g39850	0	0	0	1	0	0
	199	Pyridoxal reductase, chloroplastic OS=Arabidopsis thaliana GN=PLR1 PE=1 SV=1	At5g53580	0	0	0	1	0	0
	200	Uncharacterized mitochondrial protein AtMg00670 OS=Arabidopsis thaliana GN=AtMg00670 PE=4 SV=1	AtMg00670	0	0	0	2	0	0
	201	30S ribosomal protein S11, chloroplastic OS=Arabidopsis thaliana GN=rps11 PE=3 SV=1	AtCg00750	0	0	0	1	0	0
	202	ABC transporter G family member 33 OS=Arabidopsis thaliana GN=ABCG33 PE=2 SV=1	At2g37280	0	0	0	1	0	0
	203	Heat shock 70 kDa protein 3 OS=Arabidopsis thaliana GN=HSP70-3 PE=1 SV=1	At3g09440	0	0	0	1	0	0
	204	Probable mediator of RNA polymerase II transcription subunit 37c OS=Arabidopsis thaliana GN=MED37C PE=1 SV=1	At3g12580	0	0	0	1	0	1
	205	Heat shock 70 kDa protein 18 OS=Arabidopsis thaliana GN=HSP70-18 PE=2 SV=1	At1g56410	0	0	0	1	0	1
	206	Probable mediator of RNA polymerase II transcription subunit 37c OS=Arabidopsis thaliana GN=MED37D PE=1 SV=2	At5g02490	0	0	0	1	0	1
	207	Probable mediator of RNA polymerase II transcription subunit 37e OS=Arabidopsis thaliana GN=MED37E PE=1 SV=3	At5g02500	0	0	0	1	0	1
