# Supplementary material for: HopA1 Effector from Pseudomonas syringae pv syringae Strain 61 Affects NMD Processes and Elicits Effector-Triggered Immunity
Source: Int J Mol Sci. 2021 Jul 12;22(14):7440. doi: 10.3390/ijms22147440 (PMC8306789; doi:10.3390/ijms22147440)
Supplement: Supplementary file 1 [file ijms-22-07440-s001.zip › Table S4- Mass spectrometry analysis from Nicotiana.xlsx]

## Sheet: Sheet1
Table 1	Unique HopA1 interactor after mass spectrometry analysis by immunoprecipitation of HA-HopA1 and Myc-HopA1 (transient expression) in Nicotiana benthamiana
				Replicate 1		Replicate 2
	ID No	Identified Protein	Gene name	Control-IgG	Myc-IgG	Control-IgG	HA-IgG
	BAIT	HopA1pss	HopA1 effector	0	5		7
	1	ribulosebisphosphate carboxylase, partial [Arabidopsis thaliana]At2g39730	At2g39730	0	6	0	0
	2	UDP-L-rhamnose synthase [Arabidopsis thaliana]	At1g78570	0	2	0	1
	3	rhamnose biosynthetic enzyme 3 [Arabidopsis thaliana]	At3g14790	0	2	0	10
	4	putative NDP-L-rhamnose synthase [Arabidopsis thaliana]		0	1	0	0
	5	ARP protein [Arabidopsis thaliana] At1g49670	At1g49670	0	2	0	0
	6	oxidative stress tolerance protein NQR [Arabidopsis thaliana] At3g27890	At3g27890	0	4	0	0
	7	mediator of RNA polymerase II transcription subunit 36a [Arabidopsis thaliana]	At4g25630	0	2	0	0
	8	putative fibrillarin 2 protein AtFib2 [Arabidopsis thaliana] At4g25630	At4g25630	0	3	0	0
	9	hypothetical protein AXX17_AT5G51370 [Arabidopsis thaliana]	AT5G51370	0	1	0	0
	10	putative rRNA 2'-O-methyltransferase fibrillarin 3 [Arabidopsis thaliana]	At5g52490	0	1	0	0
	11	probable mediator of RNA polymerase II transcription subunit 36b	At5g52470	0	2	0	0
	12	SKIP7 [Arabidopsis thaliana]At5g52470	At5g52470	0	1	0	0
	13	Alba DNA/RNA-binding protein [Arabidopsis thaliana] At1g29250	At1g29250	0	3	0	0
	14	Protein kinase superfamily protein	AT1G70450	0	2	0	0
	15	contains protein of unknown function DUF78		0	1	0	0
	16	hypothetical protein AXX17_AT1G21190 [Arabidopsis thaliana] LSM3A	AT1G21190	0	1	0	0
	17	putative DEAD/DEAH box RNA helicase [Arabidopsis thaliana]		0	2	0	0
	18	DEAD-box ATP-dependent RNA helicase 37 [Arabidopsis thaliana] At2g42520	At2g42520	0	2	0	0
	19	hypothetical protein AXX17_AT2G39900 [Arabidopsis thaliana] WLIM2a	AT2G39900	0	2	0	0
	20	DEAD-box ATP-dependent RNA helicase 52 [Arabidopsis thaliana] At3g58570	At3g58570	0	2	0	0
	21	Unknown protein [Arabidopsis thaliana]		0	2	0	0
	22	histone H2A 8 [Arabidopsis thaliana]At4g13570	At4g13570	0	1	0	0
	23	histone H2A protein 9 [Arabidopsis thaliana]	At5g10400	0	1	0	0
	24	histone H2A-like protein [Arabidopsis thaliana]	At1g09200	0	2	0	0
	25	histone H2A 7 [Arabidopsis thaliana]	At5g59870	0	1	0	0
	26	histone H2A 6 [Arabidopsis thaliana]At5g54640	At5g54640	0	2	0	0
	27	histone H2A 11 [Arabidopsis thaliana]	At3g54560	0	1	0	1
	28	putative histone H2AXa [Arabidopsis thaliana]	At1g08880	0	1	0	0
	29	gamma histone variant H2AX [Arabidopsis thaliana]	At1g54690	0	1	0	0
	30	histone H2A 1 [Arabidopsis thaliana]At5g54640	At5g54640	0	2	0	2
	31	histone H2A 13 [Arabidopsis thaliana]	At5g10390	0	1	0	0
	32	histone H2A 10 [Arabidopsis thaliana]	At3g54560	0	1	0	0
	33	RAT5 [Arabidopsis thaliana]	At5g54640	0	1	0	0
	34	hypothetical protein AXX17_AT5G41660 [Arabidopsis thaliana] MBK23.19	AT5G41660	0	1	0	0
	35	ribosomal protein S19 family protein [Arabidopsis thaliana]	At5g47320	0	1	0	0
	36	unknown, partial [Arabidopsis thaliana]		0	1	0	0
	37	hypothetical protein AXX17_AT4G41230 [Arabidopsis thaliana]GSTT2	AT4G41230	0	2	0	0
	38	phosphotransferases/inositol or phosphatidylinositol kinases [Arabidopsis thaliana]		0	3	0	0
	39	ATM-like protein [Arabidopsis thaliana]		0	2	0	0
	40	ATM-like protein, partial [Arabidopsis thaliana]		0	1	0	0
	41	glycine-rich RNA-binding protein 7 [Arabidopsis thaliana]	At2g21660	0	31	0	0
	42	probably tyrosine-tRNA synthetase [Arabidopsis thaliana]	At1g28350	0	1	0	0
	43	Nucleotidylyl transferase superfamily protein [Arabidopsis thaliana]	At1g28350	0	1	0	0
	44	F3M18.22 [Arabidopsis thaliana]	At1g28350	0	1	0	0
	45	hypothetical protein AXX17_AT1G28800 [Arabidopsis thaliana]	AT1G28800	0	1	0	0
	46	unknown protein [Arabidopsis thaliana]		0	2	0	0
	47	short-chain dehydrogenase-reductase B [Arabidopsis thaliana]	At4g05530	0	1	0	0
	48	hypothetical protein AXX17_AT1G37270 [Arabidopsis thaliana]	AT1G37270	0	1	0	0
	49	SDRB [Arabidopsis thaliana] At3g12850	At3g12850	0	1	0	0
	50	Short chain dehydrogenase/reductase C-terminus domain [Arabidopsis thaliana]		0	1	0	0
	51	NAD(P)-binding Rossmann-fold superfamily protein [Arabidopsis thaliana]		0	1	0	0
	52	DUO1-activated nucleic acid binding protein [Arabidopsis thaliana]	At4g35700	0	1	0	0
	53	truncated ICARUS1 [Arabidopsis thaliana]At2g31580	At2g31580	0	1	0	0
	54	thaumatin-like protein [Arabidopsis thaliana]At1g18250	At1g18250	0	1	0	0
	55	ARGOS-like protein [Arabidopsis thaliana]At2g44080	At2g44080	0	1	0	0
	56	unknown protein [Arabidopsis thaliana]		0	1	0	0
	57	hypothetical protein AXX17_AT3G39790 [Arabidopsis thaliana]	AT3G39790	0	2	0	0
	58	AT5g04420/T32M21_20 [Arabidopsis thaliana]	AT5g04420	0	1	0	0
	59	kelch repeat-containing protein [Arabidopsis thaliana]	AT5g04420	0	1	0	0
